# Supplementary material for: Properly defining the targets of a transcription factor significantly improves the computational identification of cooperative transcription factor pairs in yeast
Source: BMC Genomics. 2015 Dec 9;16(Suppl 12):S10. doi: 10.1186/1471-2164-16-S12-S10 (PMC4682405; doi:10.1186/1471-2164-16-S12-S10)
Supplement: Additional file 2 — The 50 PCTFPs from the fourth proposed algorithm. [file 1471-2164-16-S12-S10-S2.xls]

## Sheet: 50 PCTFPs
Our fourth proposed algorithm (PA4) reported 50 predicted cooperative TF pairs (PCTFPs).
Among these 50 PCTFPs, 9 are unique PCTFPs which are predicted by our PA4 but have not been predicted by any existing algorithms in the literature.
TF1	TF2	p-value calculated by the hypergeometric test	Existing algorithms which also predict this potential cooperative TF pair	Physical PPI evidence from BioGRID database
IFH1	SFP1	7.96058e-109	Unique PCTFP
IFH1	RAP1	2.26266e-94	Unique PCTFP	Y
STE12	TEC1	6.11334e-72	[1][4][8][10][14]	Y
RAP1	SFP1	3.56342e-69	[1][4][8][11][14][15]
MSN2	YAP1	2.57548e-55	[1][4]
MSN2	SOK2	8.41486e-55	[14]	Y
MET32	MET4	2.37719e-53	[1][4][8][14]	Y
MSN2	MSN4	5.01556e-43	[1][4][8][10][14]
PDR1	PDR3	4.4621e-42	[1][10][14][16]	Y
MET31	MET32	1.88134e-35	[1][4][8][10][14]
MSN2	SKN7	3.35864e-35	[1][4]
ACE2	SWI5	4.93837e-33	[1][2][3][4][5][6][8][10][14][15][16]
SOK2	TEC1	1.26265e-30	[1]
CIN5	MSN2	1.75756e-29	[1]
HAP2	HAP4	5.21776e-29	[8][14][15][16]	Y
MSN2	STE12	9.90061e-29	Unique PCTFP
MSN2	TEC1	7.12894e-28	Unique PCTFP
MET28	MET32	1.21067e-27	[1][14]
CBF1	MET4	1.4006e-26	[1][4][8][14]	Y
FHL1	IFH1	2.97206e-26	Unique PCTFP	Y
SWI4	SWI6	8.45294e-26	[1][2][3][4][5][6][8][10][12][13][14][15][16]	Y
MET31	MET4	8.97985e-26	[1][4][8][14]	Y
MET28	MET4	1.21013e-25	[1][14]	Y
SKN7	SOK2	2.34577e-25	[1][8]
MET28	MET31	3.49369e-25	[1]
MSN4	YAP1	1.43636e-24	[1][4]
MBP1	SWI4	1.59526e-24	[1][3][4][5][6][8][9][10][14][15][16]	Y
CBF1	MET32	1.54863e-23	[1][4][8][14]	Y
AFT1	AFT2	7.37706e-22	[1][4][8][14]
MSN2	PDR1	2.28018e-21	Unique PCTFP
ARG80	ARG81	5.71517e-21	[1][2][4][11][14][15]	Y
CIN5	SOK2	8.087e-21	[1][8][16]
MSN2	SKO1	8.61534e-21	[1]
SOK2	SWI4	2.42168e-20	[1][16]
PDR1	SOK2	6.23032e-20	[1][16]
HSF1	MSN2	6.6721e-20	[1]	Y
MBP1	SWI6	1.59709e-19	[1][2][3][4][5][6][8][10][12][13][14][16]	Y
OAF1	PIP2	1.70509e-19	[1][4][14]	Y
ADR1	CAT8	3.04897e-19	[1][14]	Y
SOK2	YAP1	7.54987e-19	[1]
SKN7	YAP1	1.2427e-18	[1][9][11][14]	Y
SOK2	STE12	1.56591e-18	Unique PCTFP
INO2	INO4	1.72674e-17	[1][4][8][14][16]	Y
RAP1	TUP1	1.8181e-17	Unique PCTFP
MSN2	PDR3	4.33274e-16	[14]
MSN2	RAP1	5.67317e-16	Unique PCTFP
SKN7	TEC1	1.22134e-15	[1]
PHD1	SKN7	1.4877e-15	[1][4][8][15][16]
MOT3	ROX1	1.53092e-15	[1][8][14][15]
SOK1	SOK2	2.02411e-15	[1][8][15]
References
[1]: Balaji S, Babu MM, Iyer LM, Luscombe NM, Aravind L: Comprehensive analysis of combinatorial regulation using the transcriptional regulatory network of yeast. J Mol Biol. 2006, 360(1):213-227.
[2]: Banerjee N, Zhang MQ: Identifying cooperativity among transcription factors controlling the cell cycle in yeast. Nucleic Acids Res 2003, 31:7024-7031.
[3]: Chang YH, Wang YC, Chen BS: Identification of transcription factor cooperativity via stochastic system model. Bioinformatics 2006, 22:2276-2282.
[4]: Chen MJ, Chou LC, Hsieh TT, Lee DD, Liu KW, Yu CY, Oyang YJ, Tsai HK, Chen CY: De novo motif discovery facilitates identification of interactions between transcription factors in Saccharomyces cerevisiae. Bioinformatics 2012, 28:701-708.
[5]: Chuang CL, Hung K, Chen CM, Shieh GS: Uncovering transcriptional interactions via an adaptive fuzzy logic approach. BMC Bioinformatics 2009, 10:400.
[6]: Datta D, Zhao H: Statistical methods to infer cooperative binding among transcription factors in Saccharomyces cerevisiae. Bioinformatics 2008, 24:545-552.
[7]: Elati M, Neuvial P, Bolotin-Fukuhara M, Barillot E, Radvanyi F, Rouveirol C: LICORN: learning cooperative regulation networks from gene expression data. Bioinformatics 2007, 23:2407-2414.
[8]: Harbison CT, Gordon DB, Lee TI, Rinaldi NJ, Macisaac KD, Danford TW, Hannett NM, Tagne JB, Reynolds DB, Yoo J, Jennings EG, Zeitlinger J, Pokholok DK, Kellis M, Rolfe PA, Takusagawa KT, Lander ES, Gifford DK, Fraenkel E, Young RA: Transcriptional regulatory code of a eukaryotic genome. Nature 2004, 431:99-104.
[9]: He D, Zhou D, Zhou Y: Identifying synergistic transcriptional factors involved in the yeast cell cycle using Microarray and ChIP-chip data. In Proceedings of the Fifth International Conference on Grid and Cooperative Computing Workshops:21-23 October 2006; Hunan. Edited by Xiao N, Buyya R, Liu Y, Yang G. Los Alamitos: IEEE Computer Society; 1996:357-360.
[10]: Lai FJ, Jhu MH, Chiu CC, Huang YM, Wu WS: Identifying cooperative transcription factors in yeast using multiple data sources. BMC Systems Biology 2014, 8(Suppl 5):S2.
[11]: Nagamine N, Kawada Y, Sakakibara Y: Identifying cooperative transcriptional regulations using protein-protein interactions. Nucleic Acids Res 2005, 33:4828-4837.
[12]: Tsai HK, Lu HHS, Li WH: Statistical methods for identifying yeast cell cycle transcription factors. Proc Natl Acad Sci USA 2005, 102:13532-13537.
[13]: Wang J: A new framework for identifying combinatorial regulation of transcription factors: a case study of the yeast cell cycle. J Biomedical Informatics 2006, 40:707-725.
[14]: Wang Y, Zhang XS, Xia Y: Predicting eukaryotic transcriptional cooperativity by Bayesian network integration of genome-wide data. Nucleic Acids Res 2009, 37:5943-5958.
[15]: Yang Y, Zhang Z, Li Y, Zhu XG, Liu Q: Identifying cooperative transcription factors by combining ChIP-chip data and knockout data. Cell Res 2010, 20:1276-1278.
[16]: Yu X, Lin J, Masuda T, Esumi N, Zack DJ, Qian J: Genome-wide prediction and characterization of interactions between transcription factors in Saccharomyces cerevisiae. Nucleic Acids Res 2006, 34:917-927.
